# Supplementary material for: An Argon-Ion-Induced Pale Green Mutant of Arabidopsis Exhibiting Rapid Disassembly of Mesophyll Chloroplast Grana
Source: Plants (Basel). 2021 Apr 22;10(5):848. doi: 10.3390/plants10050848 (PMC8145761; doi:10.3390/plants10050848)
Supplement: Supplementary file 1 [file plants-10-00848-s001.zip]

Archive with 1 entries (1 files):
- plants-1187874-supplementary.pdf
